# Supplementary material for: A 3-Year Longitudinal Study of Effects of Parental Feeding Practices on Child Weight Status: The Childhood Obesity Study in China Mega-Cities
Source: Nutrients. 2022 Jul 7;14(14):2797. doi: 10.3390/nu14142797 (PMC9322165; doi:10.3390/nu14142797)
Supplement: Supplementary file 1 [file nutrients-14-02797-s001.zip]

Archive with 1 entries (1 files):
- nutrients-1765461-supplementary.pdf
